# Supplementary material for: Genome-wide tiled detection of circulating Mycobacterium tuberculosis cell-free DNA using Cas13
Source: Nat Commun. 2023 Mar 31;14:1803. doi: 10.1038/s41467-023-37183-8 (PMC10064635; doi:10.1038/s41467-023-37183-8)
Supplement: Supplementary file 2 — Supplementary Data [file 41467_2023_37183_MOESM2_ESM.xlsx]

## Sheet: Sheet1
"In Group" Genomes of Mycobacterium tuberculosis complex
NCBI Accession Number	Genome Header
CP013475.1	Mycobacterium tuberculosis 1458, complete genome
CP009198.1	Mycobacterium tuberculosis 1821ADB35 genome
CP009199.1	Mycobacterium tuberculosis 1821ADB36 genome
CP009200.1	Mycobacterium tuberculosis 1821ADB37 genome
CP009201.1	Mycobacterium tuberculosis 1821ADB38 genome
CP009202.1	Mycobacterium tuberculosis 1821ADB40 genome
CP009203.1	Mycobacterium tuberculosis 1821ADB41 genome
CP009204.1	Mycobacterium tuberculosis 1821ADB42 genome
CP009205.1	Mycobacterium tuberculosis 1821ADB44 genome
CP009206.1	Mycobacterium tuberculosis 1821ADB45 genome
CP007299.1	Mycobacterium tuberculosis 18b genome
CP010339.1	Mycobacterium tuberculosis 22103, complete genome
CP010337.1	Mycobacterium tuberculosis 22115, complete genome
HG813240.1	Mycobacterium tuberculosis 49-02 complete genome
NC_020089.1	Mycobacterium tuberculosis 7199-99 complete genome
CP009426.1	Mycobacterium tuberculosis 96075, complete genome
CP009427.1	Mycobacterium tuberculosis 96121, complete genome
CP017598.1	Mycobacterium tuberculosis Beijing-like/1104 chromosome, complete genome
CP017593.1	Mycobacterium tuberculosis Beijing-like/35049 chromosome, complete genome
CP017594.1	Mycobacterium tuberculosis Beijing-like/36918 chromosome, complete genome
CP017595.1	Mycobacterium tuberculosis Beijing-like/38774 chromosome, complete genome
CP017597.1	Mycobacterium tuberculosis Beijing-like/50148 chromosome, complete genome
CP011510.1	Mycobacterium tuberculosis Beijing, complete genome
CP017596.1	Mycobacterium tuberculosis Beijing/391 chromosome, complete genome
NC_021054.1	Mycobacterium tuberculosis Beijing/NITR203, complete genome
CP002883.1	Mycobacterium tuberculosis BT1, complete genome
CP002882.1	Mycobacterium tuberculosis BT2, complete genome
CM001226.1	Mycobacterium tuberculosis BTB05-552 chromosome, whole genome shotgun sequence
CM001227.1	Mycobacterium tuberculosis BTB05-559 chromosome, whole genome shotgun sequence
CP023170.1	Mycobacterium tuberculosis C3 chromosome
NC_021251.1	Mycobacterium tuberculosis CCDC5079, complete genome
NC_017522.1	Mycobacterium tuberculosis CCDC5180, complete genome
CP002885.1	Mycobacterium tuberculosis CCDC5180, complete genome
NC_002755.2	Mycobacterium tuberculosis CDC1551, complete genome
CP023576.1	Mycobacterium tuberculosis CSV10399 chromosome, complete genome
CP023577.1	Mycobacterium tuberculosis CSV11678 chromosome, complete genome
CP023600.1	Mycobacterium tuberculosis CSV3611 chromosome, complete genome
CP023599.1	Mycobacterium tuberculosis CSV383 chromosome, complete genome
CP023573.1	Mycobacterium tuberculosis CSV4519 chromosome, complete genome
CP023574.1	Mycobacterium tuberculosis CSV4644 chromosome, complete genome
CP023575.1	Mycobacterium tuberculosis CSV5769 chromosome, complete genome
CP023601.1	Mycobacterium tuberculosis CSV9577 chromosome, complete genome
NC_017524.1	Mycobacterium tuberculosis CTRI-2, complete genome
CP018778.1	Mycobacterium tuberculosis DK9897, complete genome
NC_021740.1	Mycobacterium tuberculosis EAI5, complete genome
NC_021194.1	Mycobacterium tuberculosis EAI5/NITR206, complete genome
NC_020559.1	Mycobacterium tuberculosis Erdman = ATCC 35801 DNA, complete genome
NC_009565.1	Mycobacterium tuberculosis F11, complete genome
CP010330.1	Mycobacterium tuberculosis F28, complete genome
CP016972.1	Mycobacterium tuberculosis H37Ra chromosome, complete genome
NC_009525.1	Mycobacterium tuberculosis H37Ra, complete genome
NC_000962.3	Mycobacterium tuberculosis H37Rv, complete genome
NC_018143.2	Mycobacterium tuberculosis H37Rv, complete genome
CP009480.1	Mycobacterium tuberculosis H37Rv, complete genome
CM002882.1	Mycobacterium tuberculosis H37RvAE chromosome, whole genome shotgun sequence
CM001515.1	Mycobacterium tuberculosis H37RvCO chromosome, whole genome shotgun sequence
CM002883.1	Mycobacterium tuberculosis H37RvLP chromosome, whole genome shotgun sequence
CM002884.1	Mycobacterium tuberculosis H37RvMA chromosome, whole genome shotgun sequence
CP007027.1	Mycobacterium tuberculosis H37RvSiena, complete genome
NC_022350.1	Mycobacterium tuberculosis Haarlem, complete genome
CP002871.1	Mycobacterium tuberculosis HKBS1, complete genome
AP018033.1	Mycobacterium tuberculosis HN-024
AP018034.1	Mycobacterium tuberculosis HN-205
AP018035.1	Mycobacterium tuberculosis HN-321
AP018036.1	Mycobacterium tuberculosis HN-506
CM001043.1	Mycobacterium tuberculosis HN878 chromosome, whole genome shotgun sequence
CP018300.1	Mycobacterium tuberculosis I0002353-6, complete genome
CP018301.1	Mycobacterium tuberculosis I0002801-4, complete genome
CP018302.1	Mycobacterium tuberculosis I0004000-1, complete genome
CP018303.1	Mycobacterium tuberculosis I0004241-1, complete genome
CP007803.1	Mycobacterium tuberculosis K, complete genome
CP007809.1	Mycobacterium tuberculosis KIT87190, complete genome
AP014573.1	Mycobacterium tuberculosis Kurono DNA, complete genome
NC_012943.1	Mycobacterium tuberculosis KZN 1435, complete genome
CM000787.2	Mycobacterium tuberculosis KZN 4207 chromosome, whole genome shotgun sequence
NC_016768.1	Mycobacterium tuberculosis KZN 4207, complete genome
NC_018078.1	Mycobacterium tuberculosis KZN 605, complete genome
CM000789.2	Mycobacterium tuberculosis KZN R506 chromosome, whole genome shotgun sequence
CM000788.2	Mycobacterium tuberculosis KZN V2475 chromosome, whole genome shotgun sequence
CP023606.1	Mycobacterium tuberculosis LE103 chromosome, complete genome
CP023602.1	Mycobacterium tuberculosis LE13 chromosome, complete genome
CP023607.1	Mycobacterium tuberculosis LE371 chromosome, complete genome
CP023608.1	Mycobacterium tuberculosis LE410 chromosome, complete genome
CP023578.1	Mycobacterium tuberculosis LE486 chromosome, complete genome
CP023579.1	Mycobacterium tuberculosis LE492 chromosome, complete genome
CP023603.1	Mycobacterium tuberculosis LE63 chromosome, complete genome
CP023604.1	Mycobacterium tuberculosis LE76 chromosome, complete genome
CP023605.1	Mycobacterium tuberculosis LE79 chromosome, complete genome
CP023619.1	Mycobacterium tuberculosis LN1100 chromosome, complete genome
CP023580.1	Mycobacterium tuberculosis LN180 chromosome, complete genome
CP023620.1	Mycobacterium tuberculosis LN1856 chromosome, complete genome
CP023581.1	Mycobacterium tuberculosis LN2358 chromosome, complete genome
CP023621.1	Mycobacterium tuberculosis LN2900 chromosome, complete genome
CP023612.1	Mycobacterium tuberculosis LN2978 chromosome, complete genome
CP023610.1	Mycobacterium tuberculosis LN317 chromosome, complete genome
CP023613.1	Mycobacterium tuberculosis LN3584 chromosome, complete genome
CP023614.1	Mycobacterium tuberculosis LN3588 chromosome, complete genome
CP023615.1	Mycobacterium tuberculosis LN3589 chromosome, complete genome
CP023616.1	Mycobacterium tuberculosis LN3668 chromosome, complete genome
CP023617.1	Mycobacterium tuberculosis LN3672 chromosome, complete genome
CP023618.1	Mycobacterium tuberculosis LN3695 chromosome, complete genome
CP023582.1	Mycobacterium tuberculosis LN3756 chromosome, complete genome
CP023609.1	Mycobacterium tuberculosis LN55 chromosome, complete genome
CP023611.1	Mycobacterium tuberculosis LN763 chromosome, complete genome
CP018304.1	Mycobacterium tuberculosis M0002959-6, complete genome
CP018305.1	Mycobacterium tuberculosis M0018684-2, complete genome
CP023585.1	Mycobacterium tuberculosis MDRDM1098 chromosome, complete genome
CP023583.1	Mycobacterium tuberculosis MDRDM260 chromosome, complete genome
CP023584.1	Mycobacterium tuberculosis MDRDM627 chromosome, complete genome
CP023622.1	Mycobacterium tuberculosis MDRDM827 chromosome, complete genome
CP023626.1	Mycobacterium tuberculosis MDRMA1565 chromosome, complete genome
CP023627.1	Mycobacterium tuberculosis MDRMA2019 chromosome, complete genome
CP023623.1	Mycobacterium tuberculosis MDRMA203 chromosome, complete genome
CP023628.1	Mycobacterium tuberculosis MDRMA2082 chromosome, complete genome
CP023629.1	Mycobacterium tuberculosis MDRMA2260 chromosome, complete genome
CP023630.1	Mycobacterium tuberculosis MDRMA2441 chromosome, complete genome
CP023586.1	Mycobacterium tuberculosis MDRMA2491 chromosome, complete genome
CP023624.1	Mycobacterium tuberculosis MDRMA701 chromosome, complete genome
CP023625.1	Mycobacterium tuberculosis MDRMA863 chromosome, complete genome
CP023587.1	Mycobacterium tuberculosis ME1473 chromosome, complete genome
CP020381.2	Mycobacterium tuberculosis MTB1, complete genome
CP022014.1	Mycobacterium tuberculosis MTB2 chromosome, complete genome
AP017901.1	Mycobacterium tuberculosis NCGM946K2
CM002049.1	Mycobacterium tuberculosis PanR0201 chromosome, whole genome shotgun sequence
CM002022.1	Mycobacterium tuberculosis PanR0202 chromosome, whole genome shotgun sequence
CM002052.1	Mycobacterium tuberculosis PanR0203 chromosome, whole genome shotgun sequence
CM002053.1	Mycobacterium tuberculosis PanR0205 chromosome, whole genome shotgun sequence
CM002054.1	Mycobacterium tuberculosis PanR0206 chromosome, whole genome shotgun sequence
CM002056.1	Mycobacterium tuberculosis PanR0207 chromosome, whole genome shotgun sequence
CM002055.1	Mycobacterium tuberculosis PanR0208 chromosome, whole genome shotgun sequence
CM002057.1	Mycobacterium tuberculosis PanR0209 chromosome, whole genome shotgun sequence
CM002075.1	Mycobacterium tuberculosis PanR0301 chromosome, whole genome shotgun sequence
CM002074.1	Mycobacterium tuberculosis PanR0304 chromosome, whole genome shotgun sequence
CM002078.1	Mycobacterium tuberculosis PanR0305 chromosome, whole genome shotgun sequence
CM002079.1	Mycobacterium tuberculosis PanR0306 chromosome, whole genome shotgun sequence
CM002077.1	Mycobacterium tuberculosis PanR0307 chromosome, whole genome shotgun sequence
CM002076.1	Mycobacterium tuberculosis PanR0308 chromosome, whole genome shotgun sequence
CM002071.1	Mycobacterium tuberculosis PanR0309 chromosome, whole genome shotgun sequence
CM002080.1	Mycobacterium tuberculosis PanR0311 chromosome, whole genome shotgun sequence
CM002072.1	Mycobacterium tuberculosis PanR0313 chromosome, whole genome shotgun sequence
CM002073.1	Mycobacterium tuberculosis PanR0314 chromosome, whole genome shotgun sequence
CM002070.1	Mycobacterium tuberculosis PanR0315 chromosome, whole genome shotgun sequence
CM002069.1	Mycobacterium tuberculosis PanR0316 chromosome, whole genome shotgun sequence
CM002068.1	Mycobacterium tuberculosis PanR0317 chromosome, whole genome shotgun sequence
CM002067.1	Mycobacterium tuberculosis PanR0401 chromosome, whole genome shotgun sequence
CM002066.1	Mycobacterium tuberculosis PanR0402 chromosome, whole genome shotgun sequence
CM002065.1	Mycobacterium tuberculosis PanR0403 chromosome, whole genome shotgun sequence
CM002064.1	Mycobacterium tuberculosis PanR0404 chromosome, whole genome shotgun sequence
CM002063.1	Mycobacterium tuberculosis PanR0405 chromosome, whole genome shotgun sequence
CM002062.1	Mycobacterium tuberculosis PanR0407 chromosome, whole genome shotgun sequence
CM002061.1	Mycobacterium tuberculosis PanR0409 chromosome, whole genome shotgun sequence
CM002059.1	Mycobacterium tuberculosis PanR0410 chromosome, whole genome shotgun sequence
CM002060.1	Mycobacterium tuberculosis PanR0411 chromosome, whole genome shotgun sequence
CM002058.1	Mycobacterium tuberculosis PanR0412 chromosome, whole genome shotgun sequence
CM002127.1	Mycobacterium tuberculosis PanR0501 chromosome, whole genome shotgun sequence
CM002126.1	Mycobacterium tuberculosis PanR0503 chromosome, whole genome shotgun sequence
CM002125.1	Mycobacterium tuberculosis PanR0505 chromosome, whole genome shotgun sequence
CM002124.1	Mycobacterium tuberculosis PanR0601 chromosome, whole genome shotgun sequence
CM002122.1	Mycobacterium tuberculosis PanR0602 chromosome, whole genome shotgun sequence
CM002121.1	Mycobacterium tuberculosis PanR0603 chromosome, whole genome shotgun sequence
CM002120.1	Mycobacterium tuberculosis PanR0604 chromosome, whole genome shotgun sequence
CM002123.1	Mycobacterium tuberculosis PanR0605 chromosome, whole genome shotgun sequence
CM002119.1	Mycobacterium tuberculosis PanR0606 chromosome, whole genome shotgun sequence
CM002114.1	Mycobacterium tuberculosis PanR0607 chromosome, whole genome shotgun sequence
CM002116.1	Mycobacterium tuberculosis PanR0609 chromosome, whole genome shotgun sequence
CM002118.1	Mycobacterium tuberculosis PanR0610 chromosome, whole genome shotgun sequence
CM002115.1	Mycobacterium tuberculosis PanR0611 chromosome, whole genome shotgun sequence
CM002117.1	Mycobacterium tuberculosis PanR0702 chromosome, whole genome shotgun sequence
CM002113.1	Mycobacterium tuberculosis PanR0703 chromosome, whole genome shotgun sequence
CM002048.1	Mycobacterium tuberculosis PanR0704 chromosome, whole genome shotgun sequence
CM002111.1	Mycobacterium tuberculosis PanR0707 chromosome, whole genome shotgun sequence
CM002109.1	Mycobacterium tuberculosis PanR0708 chromosome, whole genome shotgun sequence
CM002112.1	Mycobacterium tuberculosis PanR0801 chromosome, whole genome shotgun sequence
CM002050.1	Mycobacterium tuberculosis PanR0802 chromosome, whole genome shotgun sequence
CM002108.1	Mycobacterium tuberculosis PanR0803 chromosome, whole genome shotgun sequence
CM002110.1	Mycobacterium tuberculosis PanR0804 chromosome, whole genome shotgun sequence
CM002107.1	Mycobacterium tuberculosis PanR0805 chromosome, whole genome shotgun sequence
CM002106.1	Mycobacterium tuberculosis PanR0902 chromosome, whole genome shotgun sequence
CM002105.1	Mycobacterium tuberculosis PanR0903 chromosome, whole genome shotgun sequence
CM002104.1	Mycobacterium tuberculosis PanR0904 chromosome, whole genome shotgun sequence
CM002102.1	Mycobacterium tuberculosis PanR0906 chromosome, whole genome shotgun sequence
CM002103.1	Mycobacterium tuberculosis PanR0907 chromosome, whole genome shotgun sequence
CM002101.1	Mycobacterium tuberculosis PanR0908 chromosome, whole genome shotgun sequence
CM002100.1	Mycobacterium tuberculosis PanR0909 chromosome, whole genome shotgun sequence
CM002051.1	Mycobacterium tuberculosis PanR1005 chromosome, whole genome shotgun sequence
CM002097.1	Mycobacterium tuberculosis PanR1006 chromosome, whole genome shotgun sequence
CM002098.1	Mycobacterium tuberculosis PanR1007 chromosome, whole genome shotgun sequence
CM002099.1	Mycobacterium tuberculosis PanR1101 chromosome, whole genome shotgun sequence
CP010895.1	Mycobacterium tuberculosis PR08 genome
CP010968.1	Mycobacterium tuberculosis PR10 genome
CM001045.1	Mycobacterium tuberculosis R1207 chromosome, whole genome shotgun sequence
CP023169.1	Mycobacterium tuberculosis S3 chromosome
CM001225.1	Mycobacterium tuberculosis S96-129 chromosome, whole genome shotgun sequence
CP012506.2	Mycobacterium tuberculosis SCAID 187.0 chromosome, complete genome
CP016888.1	Mycobacterium tuberculosis SCAID 252.0 chromosome, complete genome
CP016794.1	Mycobacterium tuberculosis SCAID 320.0 chromosome, complete genome
CP023592.1	Mycobacterium tuberculosis SLM036 chromosome, complete genome
CP023593.1	Mycobacterium tuberculosis SLM040 chromosome, complete genome
CP023594.1	Mycobacterium tuberculosis SLM056 chromosome, complete genome
CP023595.1	Mycobacterium tuberculosis SLM060 chromosome, complete genome
CP023596.1	Mycobacterium tuberculosis SLM063 chromosome, complete genome
CP023597.1	Mycobacterium tuberculosis SLM088 chromosome, complete genome
CP023598.1	Mycobacterium tuberculosis SLM100 chromosome, complete genome
CP017920.1	Mycobacterium tuberculosis TB282 chromosome, complete genome
CP023631.1	Mycobacterium tuberculosis TBDM1506 chromosome, complete genome
CP023632.1	Mycobacterium tuberculosis TBDM2189 chromosome, complete genome
CP023633.1	Mycobacterium tuberculosis TBDM2444 chromosome, complete genome
CP023634.1	Mycobacterium tuberculosis TBDM2487 chromosome, complete genome
CP023635.1	Mycobacterium tuberculosis TBDM2489 chromosome, complete genome
CP023636.1	Mycobacterium tuberculosis TBDM2699 chromosome, complete genome
CP023637.1	Mycobacterium tuberculosis TBDM2717 chromosome, complete genome
CP023588.1	Mycobacterium tuberculosis TBDM425 chromosome, complete genome
CP023638.1	Mycobacterium tuberculosis TBV4766 chromosome, complete genome
CP023639.1	Mycobacterium tuberculosis TBV4768 chromosome, complete genome
CP023640.1	Mycobacterium tuberculosis TBV4952 chromosome, complete genome
CP023589.1	Mycobacterium tuberculosis TBV5000 chromosome, complete genome
CP023590.1	Mycobacterium tuberculosis TBV5362 chromosome, complete genome
CP023591.1	Mycobacterium tuberculosis TBV5365 chromosome, complete genome
CP009207.1	Mycobacterium tuberculosis TRS1 genome
CP009195.1	Mycobacterium tuberculosis TRS10 genome
CP009197.1	Mycobacterium tuberculosis TRS11 genome
CP009182.1	Mycobacterium tuberculosis TRS12 genome
CP009175.1	Mycobacterium tuberculosis TRS13 genome
CP009181.1	Mycobacterium tuberculosis TRS14 genome
CP009184.1	Mycobacterium tuberculosis TRS15 genome
CP009172.1	Mycobacterium tuberculosis TRS16 genome
CP009173.1	Mycobacterium tuberculosis TRS17 genome
CP009185.1	Mycobacterium tuberculosis TRS18 genome
CP009177.1	Mycobacterium tuberculosis TRS19 genome
CP009186.1	Mycobacterium tuberculosis TRS2 genome
CP009174.1	Mycobacterium tuberculosis TRS20 genome
CP009176.1	Mycobacterium tuberculosis TRS21 genome
CP009183.1	Mycobacterium tuberculosis TRS22 genome
CP009180.1	Mycobacterium tuberculosis TRS23 genome
CP009191.1	Mycobacterium tuberculosis TRS24 genome
CP009192.1	Mycobacterium tuberculosis TRS25 genome
CP009193.1	Mycobacterium tuberculosis TRS26 genome
CP009190.1	Mycobacterium tuberculosis TRS27 genome
CP009194.1	Mycobacterium tuberculosis TRS28 genome
CP009187.1	Mycobacterium tuberculosis TRS29 genome
CP009189.1	Mycobacterium tuberculosis TRS4 genome
CP009179.1	Mycobacterium tuberculosis TRS5 genome
CP009188.1	Mycobacterium tuberculosis TRS6 genome
CP009178.1	Mycobacterium tuberculosis TRS7 genome
CP009196.1	Mycobacterium tuberculosis TRS8 genome
CP008702.1	Mycobacterium tuberculosis TRS9 genome
NC_016934.1	Mycobacterium tuberculosis UT205 complete genome
CP012090.1	Mycobacterium tuberculosis W-148, complete genome
CM001044.1	Mycobacterium tuberculosis X122 chromosome, whole genome shotgun sequence
CP009100.1	Mycobacterium tuberculosis ZMC13-264, complete genome
CP009101.1	Mycobacterium tuberculosis ZMC13-88, complete genome
NC_015758.1	Mycobacterium africanum GM041182 complete genome
NC_002945.4	Mycobacterium bovis AF2122/97 genome assembly, chromosome: Mycobacterium_bovis_AF2122/97
NC_008769.1	Mycobacterium bovis BCG Pasteur 1173P2, complete genome
CP003494.1	Mycobacterium bovis BCG str. ATCC 35743, complete genome
NC_020245.2	Mycobacterium bovis BCG str. Korea 1168P, complete genome
NC_016804.1	Mycobacterium bovis BCG str. Mexico, complete genome
AM412059.1	Mycobacterium bovis BCG str. Moreau RDJ complete genome
NC_012207.1	Mycobacterium bovis BCG str. Tokyo 172 DNA, complete genome
CP014566.1	Mycobacterium bovis BCG str. Tokyo 172 substrain TRCS, complete genome
CP008744.1	Mycobacterium bovis BCG strain 3281, complete genome
CP009243.1	Mycobacterium bovis BCG strain Russia 368, complete genome
CP012095.1	Mycobacterium bovis strain 1595, complete genome
CP009449.1	Mycobacterium bovis strain ATCC BAA-935, complete genome
CP013741.1	Mycobacterium bovis strain BCG-1 (Russia), complete genome
CP015773.2	Mycobacterium bovis strain SP38, complete genome
NC_015848.1	Mycobacterium canettii CIPT 140010059 complete genome
"Out Group" Genomes of Non-tuberculous Mycobacteria
NCBI Accession Number	Genome Header
CP009616.1	Mycobacterium abscessus strain 4529, complete genome
CP009615.1	Mycobacterium abscessus strain DJO-44274, complete genome
CP014950.1	Mycobacterium abscessus strain FLAC003 chromosome, complete genome
CP014951.1	Mycobacterium abscessus strain FLAC004 chromosome, complete genome
CP014952.1	Mycobacterium abscessus strain FLAC005 chromosome, complete genome
CP016188.1	Mycobacterium abscessus strain FLAC006 chromosome, complete genome
CP014953.1	Mycobacterium abscessus strain FLAC007 chromosome, complete genome
CP014954.1	Mycobacterium abscessus strain FLAC008 chromosome, complete genome
CP014955.1	Mycobacterium abscessus strain FLAC013 chromosome, complete genome
CP016190.1	Mycobacterium abscessus strain FLAC028 chromosome, complete genome
CP014956.1	Mycobacterium abscessus strain FLAC029 chromosome, complete genome
CP016191.1	Mycobacterium abscessus strain FLAC030 chromosome, complete genome
CP014957.1	Mycobacterium abscessus strain FLAC031 chromosome, complete genome
CP014958.1	Mycobacterium abscessus strain FLAC045 chromosome, complete genome
CP016192.1	Mycobacterium abscessus strain FLAC046 chromosome, complete genome
CP014959.1	Mycobacterium abscessus strain FLAC048 chromosome, complete genome
CP014960.1	Mycobacterium abscessus strain FLAC049 chromosome, complete genome
CP014961.1	Mycobacterium abscessus strain FLAC054 chromosome, complete genome
CP016193.1	Mycobacterium abscessus strain FLAC055 chromosome, complete genome
CP013049.1	Mycobacterium abscessus strain NOV0213, complete genome
CP009407.1	Mycobacterium abscessus subsp. bolletii 103, complete genome
AP014547.1	Mycobacterium abscessus subsp. bolletii CCUG 48898 = JCM 15300 DNA, complete genome
CP009408.1	Mycobacterium abscessus subsp. bolletii strain MA 1948, complete genome
CP009613.1	Mycobacterium abscessus subsp. bolletii strain MC1518, complete genome
CP009447.1	Mycobacterium abscessus subsp. bolletii strain MM1513, complete genome
NC_018150.2	Mycobacterium abscessus subsp. massiliense str. GO 06, complete genome
CP021122.1	Mycobacterium abscessus subsp. massiliense strain FLAC047 chromosome, complete genome
CP012044.1	Mycobacterium abscessus UC22, complete genome
LT549889.1	Mycobacterium aurum isolate liquid genome assembly, chromosome: I
NC_008595.1	Mycobacterium avium 104, complete genome
CP016396.1	Mycobacterium avium strain RCAD0278, complete genome
CP009493.1	Mycobacterium avium subsp. avium 2285 (R), complete genome
CP009482.1	Mycobacterium avium subsp. avium 2285 (S), complete genome
CP009614.1	avium subsp. avium strain DJO-44271, complete genome
CP018363.1	Mycobacterium avium subsp. hominissuis strain H87 chromosome, complete genome
CP016818.1	Mycobacterium avium subsp. hominissuis strain HP17 chromosome, complete genome
CP018020.1	Mycobacterium avium subsp. hominissuis strain OCU873s_P7_4s chromosome, complete genome
CP018014.1	Mycobacterium avium subsp. hominissuis strain OCU901s_S2_2s chromosome, complete genome
NC_021200.1	Mycobacterium avium subsp. paratuberculosis MAP4, complete genome
NC_002944.2	Mycobacterium avium subsp. paratuberculosis str. k10, complete genome
CP010113.1	Mycobacterium avium subsp. paratuberculosis strain E1, complete genome
CP010114.1	Mycobacterium avium subsp. paratuberculosis strain E93, complete genome
CP022095.1	Mycobacterium avium subsp. paratuberculosis strain FDAARGOS_305 chromosome, complete genome
CP015495.1	Mycobacterium avium subsp. paratuberculosis strain MAP/TANUVAS/TN/India/2008, complete genome
CP007220.1	Mycobacterium chelonae CCUG 47445, complete genome
CP020821.1	Mycobacterium colombiense CECT 3035, complete genome
CP011269.1	Mycobacterium fortuitum strain CT6, complete genome
CP012150.1	Mycobacterium goodii strain X7B, complete genome
CP011883.2	Mycobacterium haemophilum DSM 44634 strain ATCC 29548, complete genome
CP011530.1	Mycobacterium immunogenum strain CCUG 47286, complete genome
CP016189.1	Mycobacterium immunogenum strain FLAC016 chromosome, complete genome
NC_018612.1	Mycobacterium indicus pranii MTCC 9506, complete genome
CP009499.1	Mycobacterium intracellulare 1956, complete genome
NC_016946.1	Mycobacterium intracellulare ATCC 13950, complete genome
NC_016947.1	Mycobacterium intracellulare MOTT-02, complete genome
NC_016948.1	Mycobacterium intracellulare MOTT-64, complete genome
CP023146.1	Mycobacterium intracellulare strain FLAC0133 chromosome, complete genome
CP009483.1	Mycobacterium kansasii 824, complete genome
NC_011896.1	Mycobacterium leprae Br4923, complete genome sequence
NC_002677.1	Mycobacterium leprae TN chromosome, complete genome
CP019882.1	Mycobacterium litorale strain F4 chromosome, complete genome
NC_023036.2	Mycobacterium neoaurum VKM Ac-1815D, complete genome
CP014475.1	Mycobacterium phlei strain CCUG 21000, complete genome
NC_016604.1	Mycobacterium rhodesiae NBB3, complete genome
AP018164.1	Mycobacterium shigaense DNA, complete genome, strain: UN-152
NC_015576.1	Mycobacterium sinense strain JDM601, complete genome
LN831039.1	Mycobacterium smegmatis genome assembly NCTC8159, chromosome : 1
NC_008596.1	Mycobacterium smegmatis str. MC2 155 chromosome, complete genome
NC_018289.1	Mycobacterium smegmatis str. MC2 155, complete genome
CP009494.1	Mycobacterium smegmatis str. MC2 155, complete genome
CP009495.1	Mycobacterium smegmatis strain INHR1, complete genome
CP009496.1	Mycobacterium smegmatis strain INHR2, complete genome
CP011773.1	Mycobacterium sp. EPa45, complete genome
CP010271.1	Mycobacterium sp. EPM10906, complete genome
NC_009077.1	Mycobacterium sp. JLS, complete genome
NC_017904.1	Mycobacterium sp. MOTT36Y, complete genome
CP011022.1	Mycobacterium sp. NRRL B-3805, complete genome
CP023435.1	Mycobacterium sp. PYR15 chromosome, complete genome
CP010071.1	Mycobacterium sp. QIA-37, complete genome
CP009914.1	Mycobacterium sp. VKM Ac-1817D, complete genome
CP018043.1	Mycobacterium sp. WY10, complete genome
AP018165.1	Mycobacterium stephanolepidis DNA, complete genome
LT906469.1	Mycobacterium terrae strain NCTC10856 genome assembly, chromosome: 1
LT906483.1	Mycobacterium thermoresistibile strain NCTC10409 genome assembly, chromosome: 1
CP011491.1	Mycobacterium vaccae 95051, complete genome
NC_008726.1	Mycobacterium vanbaalenii PYR-1, complete genome
CP015965.1	Mycobacterium yongonense strain Asan 36527, complete genome
CP015964.1	Mycobacterium yongonense strain Asan 36912, complete genome
