# Supplementary material for: Genome-wide tiled detection of circulating Mycobacterium tuberculosis cell-free DNA using Cas13
Source: Nat Commun. 2023 Mar 31;14:1803. doi: 10.1038/s41467-023-37183-8 (PMC10064635; doi:10.1038/s41467-023-37183-8)
Supplement: Supplementary file 4 — Source Data [file 41467_2023_37183_MOESM4_ESM.xlsx]

## Sheet: Figure 1c
Figure 1c
	IS1081_1	IS1081_2	IS1081_3	IS1081_4	IS1081_5	IS1081_6	IS1081_7	IS1081_8	IS6110_1	IS6110_2	IS6110_3	IS6110_4	IS6110_5	IS6110_6	IS6110_7	IS6110_8	IS6110_9	IS6110_10	18x Pooled Amplification
IS1081_1	856.8	0	0	41	0	14	34	0	0	6	0	30	7	0	0	43	5	0	1176.4
IS1081_2	5	911.2	0	10	0	22	0	0	0	0	0	0	0	0	0	9	0	0	1169.6
IS1081_3	0	0	727.6	11	0	0	0	0	0	0	0	6.8	0	0	0	8	0	0	1013.2
IS1081_4	0	0	0	1183.2	0	0	0	0	0	7	0	13	0	0	6	0	7	0	1169.6
IS1081_5	0	0	0	0	639.2	0	0	0	0	0	0	0	0	0	0	0	0	0	598.4
IS1081_6	0	0	34	62	0	530.4	0	0	0	0	0	0	0	0	0	0	0	0	646
IS1081_7	0	0	0	0	0	0	761.6	0	0	0	0	0	0	0	0	0	0	0	856.8
IS1081_8	13	0	33	0	0	40.8	0	754.8	0	34	0	24	0	0	34	84	19	0	1149.2
IS6110_1	0	0	0	47	0	0	0	0	816	0	0	0	0	0	0	55	0	0	231.2
IS6110_2	0	0	0	0	0	0	0	0	0	1067.6	0	12	0	0	0	15	21	0	1190
IS6110_3	0	0	0	0	0	0	0	0	0	0	809.2	0	0	0	0	0	0	0	1047.2
IS6110_4	0	0	0	0	0	0	0	0	0	0	0	673.2	0	0	0	0	0	0	734.4
IS6110_5	0	0	0	0	0	0	0	0	0	0	0	0	795.6	0	0	0	0	0	1020
IS6110_6	0	0	0	0	0	45	0	0	0	0	0	0	0	836.4	0	0	0	0	1142.4
IS6110_7	0	0	0	0	0	0	0	0	0	0	0	0	0	0	340	0	0	0	530.4
IS6110_8	0	0	0	11	0	0	0	0	0	0	0	0	0	0	0	992.8	0	0	1217.2
IS6110_9	0	0	0	0	0	0	0	0	0	0	0	0	0	0	0	0	1054	0	1169.6
IS6110_10	0	0	0	0	0	0	0	0	0	0	0	0	0	0	0	0	0	768.4	720.8
18 Pooled Guides	856.8	856.8	809.2	1190	727.6	1040.4	1108.4	816	870.4	1074.4	836.4	1115.2	360.4	945.2	673.2	972.4	1088	1006.4	1196.8

## Sheet: Figure 2a
Figure 2a
	Tb e3	Tb e2	Tb e1	Tb e0	Tb e-1	Tb e-2	Tb e-3	ntc
IS1081_1	1058.57	1080.5	1143.91	1012.31	0	0	0	0
IS1081_2	998.987	1083.33	1067.24	511.649	6.92742	0	0	0
IS1081_3	986.843	1032.23	1118.21	984.757	1028.47	0.66064	0	0
IS1081_4	988.676	1031.3	1156.38	1002.17	990.088	0	0	21.7095
IS1081_5	910.81	920.114	1056.45	842.175	18.3733	300.587	11.2758	0
IS1081_6	726.864	805.947	828.893	776.837	24.8054	0	0	0
IS1081_7	717.478	915.107	1090.63	971.918	7.94328	768.978	0	16.37
IS1081_8	1012.77	1046.31	1131.57	733.664	13.3249	0	0	0
IS6110_1	888.112	937.042	910.151	174.509	23.7151	0.92048	0	22.6043
IS6110_2	891.372	869.848	1036.89	882.055	921.057	0	0	0
IS6110_3	1028.46	1046.83	1102.84	1012.01	728.624	0	7.28449	0
IS6110_4	998.181	1032.3	1165.98	967.995	863.903	3.40253	0	13.0122
IS6110_5	830.947	950.338	1126.36	1025.56	959.895	0	0	12.2495
IS6110_6	1011.24	1050.46	1096.77	887.281	116.984	0	0	0
IS6110_7	278.134	317.319	440.809	269.685	291.824	0	0	0
IS6110_8	984.415	1060.56	1156.8	1009.55	12.96	0	0	0
IS6110_9	983.137	995.203	1050.24	908.781	937.7	0	0	0
IS6110_10	597.899	627.978	703.25	503.51	207.397	0	0	0
18 Pooled Guides	1238.26	1040.22	1160.72	1032.12	1245.69	933.556	36.4972	0
Singleplex SHERLOCK	1174.62	1139.05	1160.13	917.524	0	0	0	0

## Sheet: Figure 2c
Figure 2c
WATSON (pooled detection)			Singleplex SHERLOCK
Concentration	Fluorescence		Concentration	Fluorescence
e3	1042.25		e3	1174.62
e3	1053.69		e3	1041.87
e3	1092.96		e3	1066.37
e3	1213.97		e3	1146.55
e3	1238.26		e3	1054.39
e3	1226.35		e3	1039.2
e2	1040.22		e2	1139.05
e2	1075.64		e2	1108.84
e2	1077.02		e2	1222.33
e2	1143.79		e2	1214.88
e2	1210.93		e2	1056.35
e2	1112.59		e2	1049.97
e1	1054.42		e1	1160.13
e1	1160.72		e1	1257.36
e1	1232.14		e1	1052.92
e1	1245.37		e1	1120.65
e1	1163.78		e1	1184.59
e1	1129.66		e1	1108.49
e0	981.811		e0	793.184
e0	1008.51		e0	843.629
e0	1027.45		e0	795.066
e0	1032.12		e0	906.529
e0	1072.9		e0	796.942
e0	1082.43		e0	917.524
e-1	1016.74		e-1	856.117
e-1	1057.9		e-1	0
e-1	1157		e-1	791.272
e-1	1167.42		e-1	0
e-1	1178.41		e-1	849.032
e-1	1245.69		e-1	0
e-2	27.5987		e-2	0
e-2	92.6415		e-2	0
e-2	727.259		e-2	0
e-2	858.921		e-2	0
e-2	933.556		e-2	0
e-2	1232.75		e-2	0
e-3	0		e-3	0
e-3	0		e-3	0
e-3	0		e-3	0
e-3	0		e-3	0
e-3	0		e-3	0
e-3	36.4972		e-3	0
ntc	0		ntc	0
ntc	0		ntc	0
ntc	0		ntc	0
ntc	0		ntc	0
ntc	0		ntc	0
ntc	0		ntc	0

## Sheet: Figure 3a
Figure 3a
	CFM-SA1	CFM-SA2	CFM-SA3	CFM-SA4	CFM-SA5	CFM-SA6	CFM-SA7	CFM-SA8	CFM-SA9	CFM-SA10	CFM-SA11	NTC	TB_e2
IS1081_1	241.536	59.4132	349.643	11.1677	150.257	4.14679	175.84	445.568	5.99742	0	8.62697	0	893.973
IS1081_2	4.41041	0	0	0	0	3.43766	29.3046	0	14.2356	0	0	0	200.202
IS1081_3	133.209	13.4456	30.6446	1.54248	35.3643	151.438	2.5904	190.588	28.7988	0	0	0	892.725
IS1081_4	1014.64	963.107	1000.51	0	991.878	967.624	11.428	1033.92	972.842	0	1.03526	0	1070.23
IS1081_5	24.3109	8.7722	15.225	5.21272	0	21.1817	37.6463	105.818	49.0329	0	1.53579	0	177.316
IS1081_6	1024.6	21.2943	1034.87	5.56875	979.505	3.90591	1058.66	1025.46	121.277	0	3.25014	0	1065.91
IS1081_7	10.5455	7.32064	15.4291	0	22.5074	12.1668	16.5413	99.0958	9.07789	0	0	0	364.771
IS1081_8	1036.85	361.088	999.071	0	986	54.7414	998.339	1023.7	990.526	0	975.529	0	1067.41
IS6110_1	997.818	1.57029	955.314	924.354	853.673	7.58452	13.3256	882.14	924.627	0	0	0	1010.87
IS6110_2	61.1937	0.272175	8.12906	0	0	1.22728	0	28.573	23.0653	0	2.10694	0	167.154
IS6110_3	887.713	679.202	760.651	89.5043	0	208.25	208.134	608.256	734.583	0	126.244	0	1005.34
IS6110_4	1005.42	15.5113	1030.39	0	2.62749	0.0805984	13.0113	1001.36	952.407	0	5.22781	0	1000.29
IS6110_5	754.076	538.488	730.541	542.2	3.45781	339.004	11.6775	727.005	617.164	0	0.319352	0	853.761
IS6110_6	790.594	201.416	690.307	0	73.2768	0	11.1892	701.98	711.822	0	0	0	920.958
IS6110_7	506.987	275.893	457.773	404.265	393.115	178.167	17.121	467.603	379.152	161.859	7.00641	0	815.71
IS6110_8	411.162	193.85	360.985	287.649	234.641	0	5.25594	303.945	335.835	47.448	0	0	548.241
IS6110_9	452.136	125.555	344.18	6.86856	58.2541	99.1298	24.7463	205.8	203.662	0	7.58355	0	543.69
IS6110_10	9.75347	12.1165	9.5075	1.35144	9.5329	7.09855	12.1556	5.89812	19.9434	0	0	0	22.477
18 Pooled guides	965.229	851.529	994.426	861.644	925.393	826.34	978.722	1027.16	934.128	47.6621	604.717	0	943.702
Singleplex SHERLOCK	980.039	881.802	980.898	0	686.948	6.39686	0	898.193	919.837	28.0424	0	0	983.542

## Sheet: Figure 4a
Figure 4a
400 µL equivalent plasma
	HC1	HC2	HC3	HC4	HC5	HC6	HC7	HC8	HC9	HC10	HC11	HC12	HC13	HC14	HC15	HC16	HC17	HC18	HC19	HC20	HC21	HC22	HC23	HC24	HC25	HC26	SUS1	SUS2	SUS3	SUS4	SUS5	SUS6	CFM-UP-1	CFM-UP-2	CFM-UP-3	CFM-UP-4	CFM-UP-5	CFM-UP-6	CFM-UP-7	CFM-UP-8	CFM-UP-9	NTC	TB_e2
IS1081_1	0	0	0	0	1.2346	0	0	0	0	0	0	0	7.28587	0	0	0	0	0	0	0	0	0	0	0	0	0	0	0	0	0	0.103913	0	625.21	694.224	766.169	782.794	700.678	799.733	869.357	0	0	0	890.505
IS1081_2	0	0	0	0	0	0	0	0	0	0	0	0	0	0	1.5958	0	0	0	0	0	0	0	9.66047	0	0	21.819	0	0	0	0	1.09272	0	4.88294	94.7058	184.251	164.047	189.928	340.383	188.572	17.7025	0	0	280.449
IS1081_3	0	0	0	0	0	0	0	0	0	0	0	0	0	0	0	0	0	0	0	0	0	0	22.1803	0	7.49284	30.5367	0	0	0	0	2.56463	0	437.141	466.206	539.565	521.931	506.017	541.546	725.012	501.695	0	0	560.807
IS1081_4	0	0	0	0	1.74198	0	0	0	0	0.929147	0	0	0	0	0	0	0	2.70367	0	1.839	0	0	0	0	0	0	0	0	0	0	0	0	661.378	690.151	748.36	778.653	718.882	809.245	859.103	0	0	0	885.443
IS1081_5	0	0	0	0	0.375958	0	0	0	0	0	0	0	0	0	0	0	0	0	0	104.528	0	0	0	0	0	0	0	0	0	0	2.1753	0	242.909	373.605	495.712	538.631	451.204	579.552	0	0	0	0	824.942
IS1081_6	0	0	0	0	2.98694	0	0	0	0	0.702636	0	0	0	0	0	4.02164	0	3.38116	0	1.33205	0	0	0	0	0	0	0	0	0	0	3.61912	0	654.795	687.442	758.14	791.123	699.712	792.761	829.844	0	0	0	888.128
IS1081_7	0	0	0	2.95744	19.891	0	0	0	7.95104		0	0	0	0	0	0	0	6.90804	2.47133	8.82447	0	0	0	0	0	0.961664	0	0	0	0	0	0	141.193	127.358	349.197	272.447	224.093	407.467	783.04	7.90957	0	0	819.421
IS1081_8	0	0	0	0	0	0	0	0	0	0.643929	0	0	0	0	0	0	0	0	0	0	0	0	0	0	0	0.934935	0	0	0	0	0	0	669.062	710.225	859.232	821.118	775.801	849.46	846.648	994.185	0	0	941.231
IS6110_1	0	0	0	0	0	0	0	0	0		0	0	0	0	0	0	0	0.442094	0	0	0	0	0	0	0	11.5215	0	0	0	0	13.1144	0	381.05	333.735	129.013	331.195	293.433	23.5082	5.26022	10.0835	0	0	674.771
IS6110_2	0	0	0	0	0.648928	0	0	0	0	0	0	0	7.41505	0	0	0	0	0	0	0	0	0	1.81872	0	0	14.3279	0	0	0	0	590.717	0	529.49	549.642	593.218	571.001	550.581	615.033	4.19372	16.8102	0	0	659.422
IS6110_3	0	0	0	0	0	0	0	0	0	0	0	0	4.06768	0	0	0	0	0	0	0	0	0	6.36158	0	0	18.4059	0	0	0	0	819.465	732.716	643.863	699.362	765.664	780.817	727.199	832.66	115.308	11.3984	0	0	907.198
IS6110_4	0	0	0	0	2.32648	0	0	0	0	0	0	0.0182433	3.64956	0	0	0	0	0	0	0	0	0	0	0	0	0	0	0	0	0	0	0	586.431	624.94	686.596	714.785	652.053	714.507	0	0	0	0	835.513
IS6110_5	0	0	0	0	4.87893	0	0	0	0	0	0	0.0166622	4.36287	0	0	0	0	0	0	0	0	0	0	0	0	0	0	0	0	0	0	0	611.253	662.018	696.087	700.87	660.441	743.575	0	0	0	0	862.336
IS6110_6	0	0	0	0	5.14559	0	0	0	0.464195	4.16926	0	3.97578	0	0.344579	0	2.07468	1.24551	3.62419	0	0	0	0	0	0	0	8.42978	0	0	0	0	177.079	171.011	646.573	679.864	679.554	753.252	687.853	491.416	390.659	2.50601	0	0	909.215
IS6110_7	0	0	0	0	1.81417	0	0	0	0		0	4.74828	0	0	0	8.43435	0	0	0	0	0	0	0	0	0	0	0	0	0	0	367.615	0	502.617	501.376	568.055	614.089	549.481	493.471	749.247	20.8207	24.5954	0	771.483
IS6110_8	0	0	0	0	0	0	0	0	0	0	0	0	0	0	0	0	0	0	0	2.36915	0	0	11.6257	0	0	23.8564	0	0	0	0	509.239	0	463.556	508.26	530.094	551.936	531.316	538.701	0	19.5921	0	0	652.202
IS6110_9	0	0	0	0	2.83495	60.3983	0	0	0	0.79183	0	0	0	0.58846	1.65332	0	0	3.13586	0	2.96874	0	0	0	0	0	0	0	0	0	0	0	540.23	638.65	714.284	758.834	772.198	712.92	736.844	801.53	0	0	0	871.28
J IS6110_10	0	0	0	0	0	0	0	0	0	0	0	0	0	0	3.5952	1.23778	0	0	0	0.942104	0	0	0	0	0	0	0	0	0	0	0	0	0	26.0402	0	0	0	0	0	0	0	0	104.332
18 Pooled Guides	0	0	0	0	0	0	0	0	0	0	0	0	3.12012	0	0	0	0	0	0	0	0	0	0	0	0	0	0	0	0	0	713.446	419.567	642.858	723.846	795.39	772.713	718.217	797.758	835.565	628.746	0	0	908.488
40 µL equivalent plasma													4 µL equivalent plasma												400 nL equivalent plasma
	SUS5	SUS6	CFM-UP-1	CFM-UP-2	CFM-UP-3	CFM-UP-4	CFM-UP-5	CFM-UP-6	CFM-UP-7	CFM-UP-8	CFM-UP-9		SUS5	SUS6	CFM-UP-1	CFM-UP-2	CFM-UP-3	CFM-UP-4	CFM-UP-5	CFM-UP-6	CFM-UP-7	CFM-UP-8	CFM-UP-9		SUS5	SUS6	CFM-UP-1	CFM-UP-2	CFM-UP-3	CFM-UP-4	CFM-UP-5	CFM-UP-6	CFM-UP-7	CFM-UP-8	CFM-UP-9	NTC	TB_e2
IS6110_1	0	2.21058	61.2513	275.893	0	73.3873	382.565	0	24.9584	1.03412	16.148		0	14.5731	0	0	0	0	260.349	0	1.41634	0	16.7058		0	8.39166	0	0	10.7517	0	0	0	0	8.64967	0	0	692.939
IS6110_2	0	0	518.874	873.529	586.753	781.627	1083.15	0	16.7642	0	12.0085		0	7.34344	0	946.348	403.245	0	808.251	0	0	8.35991	0		0	3.63856	0	0	21.2748	0	0	0	0	9.61681	0	0	740.509
IS1081_1	0	2.24185	572.717	904.474	648.036	689.888	1026.04	733.195	24.1751	0	18.6947		0	4.05439	0	0	0	0	0	670.025	0	15.3405	11.9336		0	11.5917	0	0	0	0	0	0	0	9.85881	0	0	711.566
IS1081_2	0	0.531687	0	0	0	75.8876	50.7215	46.8379	12.2402	1.03566	9.46455		0	5.10494	0	3.13012	0	9.38766	0	0	0	15.2468	0		0	14.1191	0	0	18.7432	0	2.2568	0	0	12.425	0	0	676.889
IS6110_3	0	0	586.674	921.204	656.988	811.811	1021.55	259.461	31.592	2.28672	16.8079		0	7.52037	0	969.699	0	1010.17	865.974	0	590.69	5.05095	28.3953		0	10.7334	0	0	0	0	0	0	1.57556	12.9771	0	0	780.471
IS1081_3	0	7.49376	566.837	884.719	0	771.055	1009.88	725.152	27.2376	6.35677	16.2971		0	6.89306	0	0	460.622	9.09016	0	0	0	0.471591	27.3289		0	18.0016	0	0	1.47576	0	0	0	1.96535	10.5398	2.8103	0	677.571
IS1081_4	0	4.21286	577.769	906.6	605.967	770.543	20.1064	724.96	27.2646	4.24157	24.5967		0	25.2065	0	3.79565	454.225	12.0597	852.523	0	0	0.0761213	27.8826		0	17.56	0	0	3.86784	0	0	0	4.67247	10.1526	0	0	706.691
IS1081_5	0	0	0	0	311.093	647.177	849.725	623.519	7.709	0	2.31122		0	0	0	0	0	5.69598	0	0	0	0	3.74346		0	0	0	0	0	0	0	0	0	0	0	0	752.295
IS1081_6	0	2.48267	460.565	114.952	0	674.802	889.247	683.47	793.472	0	9.63407		0	14.3886	0	84.9718	0	85.9501	21.0205	0	0	5.24932	38.628		0	14.6536	0	37.6871	0	0	0	0	0	11.8759	0	0	640.237
IS6110_4	0	0	501.942	790.074	0	0	878.146	0	24.5905	0	10.6305		0	2.25331	0	0	0	0	792.431	0	532.263	0	34.6509		0	9.99521	0	0	18.5623	0	0	0	0	11.1437	0	0	650.755
IS6110_5	0	1.11132	528.115	828.689	114.587	0	934.206	0	18.282	0.503998	16.3433		0	19.5849	0	878.747	0	7.23837	0	0	0	3.09751	11.0815		0	5.05034	0	0	0	0	0	0	0	13.2149	0	0	673.002
IS1081_7	0	4.31946	0	14.3399	0	129.579	220.403	81.2253	21.5258	2.09567	25.0413		0	11.3142	18.9687	179.567	101.854	4.41442	0	0	0	0	38.0988		0	9.91299	0	0	0	0	0	0	0	16.5955	0	0	587.982
IS6110_6	0	15.7998	567.47	951.054	644.123	808.161	1103.56	0	34.577	5.56911	21.3223		6.58797	17.056	659.172	1007.34	0	1069.58	880.203	0	1.6269	13.5236	13.2736		0.157385	13.9471	0	778.691	7.6816	0	0	0	2.64461	21.1854	0	0	762.165
IS6110_7	0	7.93807	188.571	488.427	245.612	441.6	640.459	218.645	42.3779	6.57052	31.4841		2.77211	36.2338	0	0	0	593.054	481.75	0	6.50426	20.0616	40.3277		1.65293	20.4938	0	0	7.07178	0	0	0	6.79149	28.0576	3.46534	0	350.689
IS1081_8	0	0.790493	0	35.1867	0	81.9334	922.611	686.203	28.6544	2.03434	18.3464		0	10.3391	0	0	0	0	0	0	0.831185	11.7268	22.1914		0	12.5985	0	559.574	0	0	0	0	0	9.38249	0	0	697.497
IS6110_8	0	3.60447	515.944	872.986	563.807	754.772	967.554	0	21.6837	3.70881	19.8556		0	2.45638	0	905.084	427.571	979.025	0	0	0	6.62509	21.9953		0	16.6512	565.671	0	0	0	0	0	0	15.5031	0	0	716.65
IS6110_9	0	6.04772	497.195	856.39	597.946	746.153	1011.05	673.052	25.2195	2.97929	21.9713		0	6.33616	0	0	0	0	0	0	0	11.9185	42.784		0	20.1164	0	0	0	0	0	0	0	11.2017	0	0	684.955
IS6110_10	0	5.54222	0	4.98697	0	0	0	0	26.4134	0	26.723		0	11.4022	0	0	0	0	0	0	0	0.446111	25.6029		0	13.0253	0	0	16.7312	0	0	0	0	16.8623	0	0	163.043
18 Pooled Guides	0	5.92367	532.463	864.334	586.069	736.97	997.177	686.487	804.783	0.543555	13.0084		0	14.3071	118.159	887.598	403.855	931.194	786.486	67.472	0	11.9565	22.1698		0	15.162	198.937	393.007	0	0	0	0	0.618225	12.1408	0	0	670.295

## Sheet: Figure 5a
Figure 5a
Singleplex PCR + Cas13 Detection			Singleplex RPA + Cas13 Detection
Concentration	Fluorescence		Concentration	Fluorescence
e3	1174.62		e3	659.939
e3	1041.87		e2	681.479
e3	1066.37		e1	675.372
e3	1146.55		e1	638.827
e3	1054.39		e1	631.792
e3	1039.2		e1	616.567
e2	1139.05		e1	655.587
e2	1108.84		e1	681.205
e2	1222.33		e0	661.271
e2	1214.88		e0	649.903
e2	1056.35		e0	676.586
e2	1049.97		e0	647.077
e1	1160.13		e0	661.938
e1	1257.36		e0	686.091
e1	1052.92		e-1	0
e1	1120.65		e-1	597.514
e1	1184.59		e-1	0
e1	1108.49		e-1	598.588
e0	793.184		e-1	0
e0	843.629		e-1	90.4995
e0	795.066		e-2	0
e0	906.529		e-2	0
e0	796.942		e-2	0
e0	917.524		e-2	0
e-1	856.117		e-2	0
e-1	0		e-2	0
e-1	791.272		NTC	0
e-1	0		NTC	0
e-1	849.032		NTC	0
e-1	0
e-2	0
e-2	0
e-2	0
e-2	0
e-2	0
e-2	0
ntc	0
ntc	0
ntc	0
ntc	0
ntc	0
ntc	0

## Sheet: Figure 5b
Figure 5b
	HC1	HC2	HC3	HC4	HC5	HC6	HC7	HC8	HC9	HC10	HC11	HC12	HC13	HC14	HC15	HC16	HC17	HC18	HC19	HC20	HC21	HC22	HC23	HC24	HC25	HC26	SUS1	SUS2	SUS3	SUS4	SUS5	SUS6	CFM1	CFM2	CFM3	CFM4	CFM5	CFM6	CFM7	CFM8	CFM9	NTC	TB_e2
LFA	1.33292	0	0.673394	0.383051	3.14595	0.736448	0	0	0.787961	0.679076	0	0	0.914175	1.78097	0	1.97441	1.28436	1.33178	0.102039	1.39637	0.855737	0	0.185416	0	0.519023	0	2.18713	5.87431	5.89269	0.952484	65.6881	40.2871	89.4521	84.1988	90.6535	82.9509	89.1126	91.3142	87.8887	90.9359	0	0	89.7573
Fluorescence	0	0	0	0	0	0	0	0	0	0	0	0	3.12012	0	0	0	0	0	0	0	0	0	0	0	0	0	0	0	0	0	713.446	419.567	642.858	723.846	795.39	772.713	718.217	797.758	835.565	628.746	0	0	908.488

## Sheet: Figure S1
Figure S1
	IS1081_1	IS1081_2	IS1081_3	IS1081_4	IS1081_5	IS1081_6	IS1081_7	IS1081_8	IS6110_1	IS6110_2	IS6110_3	IS6110_4	IS6110_5	IS6110_6	IS6110_7	IS6110_8	IS6110_9	IS6110_10
IS1081_1a	933	0	0	45	32	11	32	0	0	0	0	54	12	3	0	0	0	0
IS1081_1b	933	0	0	41	0	14	34	0	0	6	0	30	7	0	0	43	5	0
IS1081_2a	0	233	0	2	0	146	43	3	64	0	0	0	32	3	23	0	14	29
IS1081_2b	5	981	0	10	0	22	0	0	0	0	0	0	0	0	0	9	0	0
IS1081_3a	0	0	700	11	0	0	0	0	0	0	0	7	0	0	0	8	0	0
IS1081_3b		9	313	0	0	0	0	0	0	0	0	0	31	0	0	0	0	0
IS1081_4a	0	0	0	355	0	0	0	0	194	0	0	0	34	9	3	4	0	0
IS1081_4b	0	0	0	339	0	0	26	87	19	0	0	0	191	0	0	0	0	0
IS1081_4c	0	0	0	864	0	0	0	0	0	7	0	13	0	0	6	0	7	0
IS1081_5a	0	0	0	0	694	0	0	0	0	0	0	0	0	0	0	0	0	0
IS1081_5b	24	51	18	13	737	16	21	6	14	0	0	18	33	3	19	0	74	421
IS1081_6a	0	9	0	0	0	1002	0	0	0	0	0	0	0	709	4	0	5	8
IS1081_6b	0	0	34	62	0	922	0	0	0	0	0	0	0	0	0	0	0	0
IS1081_7	0	0	0	0	0	0	864	0	0	0	0	0	0	0	0	0	0	0
IS1081_8	13	0	33	0	0	41	0	816	0	34	0	24	0	0	34	84	19	0
IS6110_1	0	0	0	47	0	0	0	0	461	0	0	0	0	0	0	55	0	0
IS6110_2	0	0	0	0	0	0	0	0	0	795	0	12	0	0	0	15	21	0
IS6110_3	0	0	0	0	0	0	0	0	0	0	869	0	0	0	0	0	0	0
IS6110_4a	0	0	0	0	0	0	0	0	0	0	0	551	0	0	0	0	0	0
IS6110_4b	0	0	0	0	0	0	0	185	79	0	0	360	66	0	0	0	0	0
IS6110_4c	0	0	0	0	0	0	64	0	103	199	0	297	0	0	0	0	0	0
IS6110_5a	0	0	0	0	0	0	34	26	0	5	0	0	763	0	0	0	0	0
IS6110_5b	0	0	0	0	0	0	0	0	82	0	0	0	689	0	0	0	0	0
IS6110_5c	0	0	0	0	0	0	0	0	0	0	0	0	970	0	0	0	0	0
IS6110_6	0	0	0	0	0	45	0	0	0	0	0	0	0	790	0	0	0	0
IS6110_7	0	0	0	0	0	0	0	0	0	0	0	0	0	0	286	0	0	0
IS6110_8	0	0	0	11	0	0	0	0	0	0	0	0	0	0	0	657	0	0
IS6110_9	0	0	0	0	0	0	0	0	0	0	0	0	0	0	0	0	949	0
IS6110_10	0	0	0	0	0	0	0	0	0	0	0	0	0	0	0	0	0	883

## Sheet: Figure S2
Figure S2
	TB fragmented DNA + human gDNA background								TB fragmented DNA + no human background
	Tb e3	Tb e2	Tb e1	Tb e0	Tb e-1	Tb e-2	Tb e-3	ntc	Tb e3	Tb e2	Tb e1	Tb e0	Tb e-1	Tb e-2	Tb e-3	ntc
IS1081_1	1058.57	1080.5	1143.91	1012.31	0	0	0	0	1048.59	1108.43	1233.63	11.2422	5.82325	0	16.3676	0
IS1081_2	998.987	1083.33	1067.24	511.649	6.92742	0	0	0	1006.82	1089.44	1171.41	957.453	34.6061	5.04503	15.408	0
IS1081_3	986.843	1032.23	1118.21	984.757	1028.47	0.66064	0	0	982.876	1075.13	1182.03	1060.04	1032.99	9.4667	18.1747	0
IS1081_4	988.676	1031.3	1156.38	1002.17	990.088	0	0	21.7095	993.356	1061.9	1217.88	1092.23	27.3618	4.66501	17.0321	0
IS1081_5	910.81	920.114	1056.45	842.175	18.3733	300.587	11.2758	0	907.559	1024.73	1177.66	711.62	32.6844	14.6785	28.4591	0
IS1081_6	726.864	805.947	828.893	776.837	24.8054	0	0	0	745.156	804.993	1022.6	781.67	885.363	60.2718	20.7895	0
IS1081_7	717.478	915.107	1090.63	971.918	7.94328	768.978	0	16.37	746.917	898.59	1172.91	7.36518	12.3261	10.9956	8.07485	0
IS1081_8	1012.77	1046.31	1131.57	733.664	13.3249	0	0	0	996.422	1070.37	1211.03	164.262	25.7407	7.99429	35.631	0
IS6110_1	888.112	937.042	910.151	174.509	23.7151	0.92048	0	22.6043	903.852	959.588	970.688	370.595	38.7474	7.06341	19.776	0
IS6110_2	891.372	869.848	1036.89	882.055	921.057	0	0	0	874.084	941.053	1089.57	942.994	50.0759	915.939	0	0
IS6110_3	1028.46	1046.83	1102.84	1012.01	728.624	0	7.28449	0	1012.22	1088.93	1253.01	1117.12	32.336	6.22159	20.3619	0
IS6110_4	998.181	1032.3	1165.98	967.995	863.903	3.40253	0	13.0122	958.792	1033	1214.89	1073.96	112.49	33.2561	36.904	0
IS6110_5	830.947	950.338	1126.36	1025.56	959.895	0	0	12.2495	882.482	985.519	1194.6	1128.84	1111.98	0	16.1519	0
IS6110_6	1011.24	1050.46	1096.77	887.281	116.984	0	0	0	1033.61	1057.39	1248.52	1088.07	133.859	0	11.3886	0
IS6110_7	278.134	317.319	440.809	269.685	291.824	0	0	0	274.336	350.278	494.187	333.59	0	334.392	0	0
IS6110_8	984.415	1060.56	1156.8	1009.55	12.96	0	0	0	997.414	1071.38	1211.55	1103.39	977.375	5.50574	20.1467	0
IS6110_9	983.137	995.203	1050.24	908.781	937.7	0	0	0	948.568	1009.3	1182.85	1042.24	818.892	17.7134	30.1587	0
IS6110_10	597.899	627.978	703.25	503.51	207.397	0	0	0	638.162	731.027	832.19	346.059	20.4171	0	0	0

## Sheet: Figure S4
Figure S4
	H37Rv								BCG								Erdman								CDC1551								HN878
	e3	e2	e1	e0	e-1	e-2	e-3	ntc	e3	e2	e1	e0	e-1	e-2	e-3	ntc	e3	e2	e1	e0	e-1	e-2	e-3	ntc	e3	e2	e1	e0	e-1	e-2	e-3	ntc	e3	e2	e1	e0	e-1	e-2	e-3	ntc
IS1081_1	452.4	754	795.6	759.2	254.8	0	0	0	608.4	785.2	0	0	0	0	0	0	572	868.4	577.2	878.8	0	0	0	0	608.4	878.8	582.4	0	0	0	0	0	977.6	780	540.8	353.6	0	0	0	0
IS1081_2	114.4	379.6	93.6	821.6	0	41.6	0	0	608.4	15.6	0	0	0	0	0	0	447.2	556.4	0	0	0	0	0	0	228.8	249.6	0	0	0	0	0	0	826.8	291.2	10.4	0	0	0	0	0
IS1081_3	494	634.4	759.2	62.4	540.8	0	0	0	639.6	499.2	0	0	0	0	0	0	681.2	774.8	421.2	655.2	0	0	0	0	577.2	780	478.4	0	0	0	0	0	806	759.2	592.8	592.8	0	0	0	0
IS1081_4	504.4	759.2	722.8	915.2	0	0	0	0	686.4	608.4	0	0	0	0	0	0	774.8	759.2	592.8	759.2	0	0	0	0	546	847.6	712.4	0	0	0	0	0	624	702	644.8	291.2	0	0	0	0
IS1081_5	202.8	67.6	556.4	327.6	156	5.2	0	0	249.6	15.6	0	0	0	0	0	0	140.4	338	83.2	104	0	0	0	0	223.6	556.4	0	26	0	0	0	0	322.4	166.4	332.8	0	0	0	0	0
IS1081_6	530.4	795.6	889.2	520	733.2	254.8	0	0	509.6	785.2	488.8	769.6	0	0	0	0	608.4	780	603.2	738.4	0	0	0	0	540.8	821.6	603.2	0	0	0	0	0	847.6	618.8	332.8	644.8	0	0	0	0
IS1081_7	364	291.2	452.4	130	0	0	0	0	322.4	405.6	0	0	0	0	0	0	774.8	551.2	374.4	124.8	0	0	0	0	457.6	499.2	135.2	0	0	0	0	0	551.2	208	145.6	197.6	0	0	0	0
IS1081_8	249.6	847.6	951.6	223.6	10.4	5.2	0	0	655.2	774.8	0	0	0	0	0	0	530.4	816.4	629.2	0	0	0	0	0	634.4	780	98.8	0	0	0	0	0	930.8	540.8	577.2	260	0	0	0	0
IS6110_1	416	67.6	36.4	26	0	0	0	0	62.4	0	0	0	0	0	0	0	624	114.4	0	15.6	0	0	0	0	421.2	83.2	5.2	0	0	0	0	0	332.8	109.2	114.4	10.4	0	0	0	0
IS6110_2	618.8	98.8	343.2	785.2	364	0	0	0	644.8	26	0	0	0	0	0	0	540.8	754	405.6	41.6	0	0	0	0	603.2	785.2	182	265.2	0	0	0	0	889.2	676	556.4	608.4	0	0	0	0
IS6110_3	764.4	702	707.2	780	873.6	0	0	0	577.2	655.2	0	0	109.2	0	0	0	530.4	733.2	577.2	0	0	0	0	0	561.6	863.2	644.8	0	0	0	0	0	759.2	774.8	624	738.4	0	0	0	0
IS6110_4	592.8	774.8	982.8	800.8	785.2	0	0	0	707.2	0	0	0	0	0	0	0	520	847.6	629.2	0	0	0	0	0	587.6	795.6	639.6	733.2	0	0	0	0	889.2	696.8	639.6	629.2	582.4	0	0	0
IS6110_5	566.8	572	494	332.8	0	0	0	0	514.8	0	0	0	0	0	0	0	483.6	696.8	452.4	608.4	0	41.6	0	0	546	670.8	743.6	530.4	0	0	0	0	686.4	540.8	551.2	592.8	0	0	0	0
IS6110_6	421.2	509.6	520	239.2	161.2	10.4	0	0	520	182	0	0	0	0	0	0	494	624	182	41.6	0	0	0	0	660.4	670.8	114.4	0	0	0	0	0	780	124.8	582.4	114.4	0	0	0	0
IS6110_7	145.6	416	291.2	395.2	98.8	0	0	0	166.4	145.6	0	0	0	0	0	0	166.4	556.4	202.8	124.8	0	0	0	0	530.4	494	145.6	135.2	0	0	0	0	499.2	322.4	296.4	124.8	0	0	0	0
IS6110_8	379.6	639.6	436.8	332.8	587.6	218.4	0	0	327.6	0	0	0	0	0	0	0	426.4	785.2	499.2	0	0	0	0	0	540.8	618.8	462.8	0	0	0	0	0	140.4	98.8	332.8	473.2	156	452.4	0	0
IS6110_9	421.2	540.8	774.8	603.2	712.4	0	0	0	540.8	582.4	234	0	0	0	0	0	327.6	754	540.8	0	0	0	0	0	540.8	785.2	572	0	0	0	0	0	748.8	566.8	618.8	618.8	0	0	0	0
IS6110_10	26	166.4	26	15.6	5.2	31.2	0	0	254.8	0	0	0	0	0	0	0	31.2	41.6	15.6	0	0	0	0	0	140.4	26	0	0	0	0	0	0	114.4	41.6	10.4	26	0	0	0	0
18 Pooled guides	655.2	748.8	608.4	572	228.8	5.2	0	0	702	702	0	0	0	0	0	0	364	774.8	655.2	837.2	0	0	0	0	634.4	894.4	655.2	124.8	0	0	0	0	920.4	769.6	686.4	754	15.6	0	0	0

[truncated: 1 more sheets: Figure S5]
